# Supplementary material for: Baseline PET/CT imaging parameters for prediction of treatment outcome in Hodgkin and diffuse large B cell lymphoma: a systematic review
Source: Eur J Nucl Med Mol Imaging. 2021 Feb 18;48(10):3198–220. doi: 10.1007/s00259-021-05233-2 (PMC8426243; doi:10.1007/s00259-021-05233-2)
Supplement: Supplementary file 1 — (XLSX 13 kb) [file 259_2021_5233_MOESM1_ESM.xlsx]

## Sheet: Sheet1
Study Details				Study Participation							Study Attrition		Prognostic Factor Measurement			Outcome Measurement		Study Confounding			Statistical Analysis and Reporting
Author	Year	Title (shortened path name)	DLBCL/HL	The source population or population of interest is adequately described (y = describes cohort and method for assessment)	Methods to identify the sample sufficient to limit potential bias (y = consecutive patients without inappropriate exclusions)	Description of the baseline study sample (y = describes a breakdown of the study population including age, gender, treatment and confounding factors)	Period of recruitment is adequately described (y = gives a precise study period)	Place of recruitment adequately described (y = describes if single centre, database or multicentre. If database or multicentre describes how many centres are used)	Inclusion and exclusion criteria are adequately described (y = gives a definitive exclusion and inclusion criteria)	Adequate participation, following exclusions (y = exclusion numbers)	Adequate follow up rate (y = median follow up of over 2 year or a cut-off of over 2 years)	Adequate description of participants loss to follow up if any (y = discusses patients lost follow up)	A clear definition or description of prognostic factor is provided (y = There is a definition of the factor used)	Valid and reliable measurement of prognostic factors	The method and setting of measurement of PF is the same for all study participants (y = the same criteria was applied to all)	Definition of outcome (y = outcome measure clearly defined e.g. PFS, OS)	Valid and reliable measurement of outcome (y = there is a description of how outcome was measured e.g. for relapse was this clinical, histology, imaging or all)	All important confounders, including treatments are measured (y = consideration of clinical and treatment confounders)	Appropriate methods are used if imputation is used for missing confounder data (y = Patients with missing data included but results adjusted for this, ? = patients removed, n = not mentioned)	Important potential confounders are accounted for in the study design (y = multi-variate analysis or matching training/validation and testing groups, treatment taken into consideration)	There is sufficient presentation of data to assess the adequacy of the analysis (y = HR univariate/multivariate analysis with p-values or AUC in machine learning models)	The strategy for model building (i.e. inclusion of variables in the statistical model) is appropriate (y = appropriate selection of features from univariate analysis or using a feature selection method)	There is no selective reporting of results (y = all results are reported)
